# Supplementary material for: Discovery and Putative Perception Mechanisms of Novel Umami Peptides from Ruditapes philippinarum Cooking Liquid: In Silico Screening, Molecular Docking, Sensory Evaluation, and STC-1 Cell-Based Validation
Source: Molecules. 2026 Jun 22;31(12):2193. doi: 10.3390/molecules31122193 (PMC13304928; doi:10.3390/molecules31122193)
Supplement: Supplementary file 1 [file molecules-31-02193-s001.zip]

Archive with 1 entries (1 files):
- molecules-4361993-supplementary.pdf
